# Supplementary material for: Safety and implementation of phase I randomized GLA-SE–adjuvanted CH505TF gp120 HIV vaccine trial in newborns
Source: J Clin Invest. 2025 Apr 3;135(11):e186927. doi: 10.1172/JCI186927 (PMC12126246; doi:10.1172/JCI186927)
Supplement: Supporting data values [file jci-135-186927-s122.xlsx]

## Sheet: Fig. 3A
reacto_grp	trt	vac	trt_vac	severity_grade	n	N	pct	pct_plot
local	C	vac1	C,vac1	None	10	10	100
local	C	vac2	C,vac2	None	10	10	100
local	C	vac3	C,vac3	None	9	10	90
local	C	vac4	C,vac4	None	10	10	100
local	C	vac5	C,vac5	Mild	1	10	10	10
local	C	vac5	C,vac5	None	9	10	90
local	T1	vac1	T1,vac1	Mild	2	5	40	40
local	T1	vac1	T1,vac1	None	3	5	60
local	T1	vac2	T1,vac2	Mild	2	5	40	40
local	T1	vac2	T1,vac2	None	3	5	60
local	T1	vac3	T1,vac3	Mild	1	5	20	20
local	T1	vac3	T1,vac3	None	4	5	80
local	T1	vac4	T1,vac4	None	5	5	100
local	T1	vac5	T1,vac5	None	5	5	100
local	T3+T5	vac1	T3+T5,vac1	None	18	18	100
local	T3+T5	vac2	T3+T5,vac2	Mild	2	18	11.1111	11.1111
local	T3+T5	vac2	T3+T5,vac2	None	15	18	83.3333
local	T3+T5	vac3	T3+T5,vac3	Mild	1	18	5.55556	5.55556
local	T3+T5	vac3	T3+T5,vac3	Moderate	1	18	5.55556	5.55556
local	T3+T5	vac3	T3+T5,vac3	None	15	18	83.3333
local	T3+T5	vac4	T3+T5,vac4	Mild	1	18	5.55556	5.55556
local	T3+T5	vac4	T3+T5,vac4	None	15	18	83.3333
local	T3+T5	vac5	T3+T5,vac5	None	15	18	83.3333
local	T7	vac1	T7,vac1	None	5	5	100
local	T7	vac2	T7,vac2	None	5	5	100
local	T7	vac3	T7,vac3	None	4	5	80
local	T7	vac4	T7,vac4	None	5	5	100
local	T7	vac5	T7,vac5	None	5	5	100

## Sheet: Fig. 3B
reacto_grp	trt	vac	trt_vac	severity_grade	n	N	pct	pct_plot
systemic	C	vac1	C,vac1	Mild	2	10	20	20
systemic	C	vac1	C,vac1	None	8	10	80
systemic	C	vac2	C,vac2	Mild	1	10	10	10
systemic	C	vac2	C,vac2	None	9	10	90
systemic	C	vac3	C,vac3	None	9	10	90
systemic	C	vac4	C,vac4	Mild	1	10	10	10
systemic	C	vac4	C,vac4	None	9	10	90
systemic	C	vac5	C,vac5	Mild	1	10	10	10
systemic	C	vac5	C,vac5	None	9	10	90
systemic	T1	vac1	T1,vac1	Mild	1	5	20	20
systemic	T1	vac1	T1,vac1	None	4	5	80
systemic	T1	vac2	T1,vac2	Mild	2	5	40	40
systemic	T1	vac2	T1,vac2	None	3	5	60
systemic	T1	vac3	T1,vac3	None	5	5	100
systemic	T1	vac4	T1,vac4	Mild	1	5	20	20
systemic	T1	vac4	T1,vac4	None	4	5	80
systemic	T1	vac5	T1,vac5	None	5	5	100
systemic	T3+T5	vac1	T3+T5,vac1	Mild	3	18	16.6667	16.6667
systemic	T3+T5	vac1	T3+T5,vac1	None	15	18	83.3333
systemic	T3+T5	vac2	T3+T5,vac2	Mild	3	18	16.6667	16.6667
systemic	T3+T5	vac2	T3+T5,vac2	None	14	18	77.7778
systemic	T3+T5	vac3	T3+T5,vac3	Mild	1	18	5.55556	5.55556
systemic	T3+T5	vac3	T3+T5,vac3	None	16	18	88.8889
systemic	T3+T5	vac4	T3+T5,vac4	Mild	3	18	16.6667	16.6667
systemic	T3+T5	vac4	T3+T5,vac4	None	13	18	72.2222
systemic	T3+T5	vac5	T3+T5,vac5	Mild	5	18	27.7778	27.7778
systemic	T3+T5	vac5	T3+T5,vac5	None	10	18	55.5556
systemic	T7	vac1	T7,vac1	Moderate	1	5	20	20
systemic	T7	vac1	T7,vac1	None	4	5	80
systemic	T7	vac2	T7,vac2	Mild	1	5	20	20
systemic	T7	vac2	T7,vac2	None	4	5	80
systemic	T7	vac3	T7,vac3	Mild	1	5	20	20
systemic	T7	vac3	T7,vac3	None	3	5	60
systemic	T7	vac4	T7,vac4	Mild	1	5	20	20
systemic	T7	vac4	T7,vac4	None	4	5	80
systemic	T7	vac5	T7,vac5	None	5	5	100

## Sheet: Data Dictionary
Variable_Name	Description	Type	Values
reacto_grp	Reactogenicity type	character	local, systemic
trt	Treatment group	character	C, T1, T3+T5, T7
vac	Vaccination number	character	vac1, vac2, vac3, vac4, vac5
trt_vac	Combination of treatment group and vaccination number for plotting purposes	character	C, vac1; C,vac2; C,vac3; C,vac4; C,vac5; T1, vac1; T1, vac2; T1, vac3; T1, vac4; T1, vac5; T3+T5, vac1; T3+T5, vac2; T3+T5, vac3; T3+T5, vac4; T3+T5, vac5; T7, vac1; T7, vac2; T7, vac3; T7, vac4; T7, vac5
severity_grade	Severity grade	character	None, Mild, Moderate
n	The total count of participants who reported the symptom under a specific severity grade	numeric
N	The total count of participants in each treatment group	numeric
pct	The percentage of participants who reported the symptom under a specific severity grade, calculated as (n/N) × 100	numeric
pct_plot	e percentage of participants who reported the symptom under a specific severity grade, calculated as (n/N) × 100. If severity_grade equals 'Mild', pct_plot is set to NA for plotting purposes.	numeric
